# Supplementary material for: Colorectal Cancer‐Derived Small Extracellular Vesicles Promote Tumor Immune Evasion by Upregulating PD‐L1 Expression in Tumor‐Associated Macrophages
Source: Adv Sci (Weinh). 2022 Jan 17;9(9):2102620. doi: 10.1002/advs.202102620 (PMC8948581; doi:10.1002/advs.202102620)
Supplement: Supplementary file 2 — Supporting Information [file ADVS-9-2102620-s001.xls]

## Sheet: Antibodies
Antibody names	Species	Company	Catalog number	Experimental concentration	Product links
ACTIN	Mouse monoclonal	thermo	MA515739	WB：1:2000	https://www.thermofisher.com/antibody/product/beta-Actin-Loading-Control-Antibody-clone-BA3R-Monoclonal/MA5-15739
AKT1	Mouse monoclonal	Santa Cruz	SC-5298	WB：1:500	https://www.scbt.com/p/akt1-antibody-b-1?requestFrom=search
CD206	Rabbit Polyclonal	proteintech	18704-1-AP	IHC:1:200	http://www.ptglab.com/Products/MRC1-Antibody-18704-1-AP.htm
CD3	Rabbit Polyclonal	Bioss	bs-10498R	IHC:1:200	http://www.bioss.com.cn/prolook_03.asp?id=AF08169606003326&pro37=1
CD3	Mouse monoclonal	eBioscience	12-0038-42	Flow Cyt：1:80 5ul(0.06ug)/test	https://www.thermofisher.cn/cn/zh/antibody/product/CD3-Antibody-clone-UCHT1-Monoclonal/12-0038-42
CD4	Rabbit Polyclonal	Bioss	bs-0647R	IHC:1:200	http://www.bioss.com.cn/prolook_03.asp?id=AF08169606003326&pro37=1
CD63	Rabbit Polyclonal	Bioss	PB0236	WB：1：1000	http://www.boster.com.cn/Item/6603.aspx
CD68	Mouse monoclonal	Santa Cruz	sc-20060	IHC:1:200	http://www.biolegend.com/purified-anti-human-cd68-antibody-4835.html
CD8	Rabbit Polyclonal	Bioss	bs-0648R	IHC:1:200	http://www.bioss.com.cn/prolook_03.asp?id=AI07020902346959&pro37=1
CD8	Mouse monoclonal	eBioscience	17-0088-42	Flow Cyt:1:80 5ul(0.125ug)/test	https://www.thermofisher.cn/cn/zh/antibody/product/CD8a-Antibody-clone-RPA-T8-Monoclonal/35-0088-42
GAPDH	Mouse monoclonal	thermo	MA515738	WB：1:2000	https://www.thermofisher.com/antibody/product/GAPDH-Loading-Control-Antibody-clone-GA1R-Monoclonal/MA5-15738
HLA-DR	Mouse Polyclonal	eBioscience	17-9965-42	Flow Cyt:1:80 5ul(0.0075ug)/test	https://www.thermofisher.cn/cn/zh/antibody/product/HLA-DR-Antibody-Monoclonal/17-9956-42
P-AKT1	Mouse monoclonal	Santa Cruz	SC-293125	WB：1:500	https://www.scbt.com/p/p-akt1-antibody-5-ser-473?requestFrom=search
PD-L1	Mouse Polyclonal	eBioscience	16-5982-85	blocking 10ug/ml	https://www.thermofisher.com/cn/zh/antibody/product/CD274-PD-L1-B7-H1-Antibody-clone-MIH5-Monoclonal/16-5982-85
P-STAT1	Mouse monoclonal	Santa Cruz	SC-136229	WB：1:500	https://www.scbt.com/p/p-stat1-antibody-py701-4a?requestFrom=search
PTEN	Mouse Polyclonal	proteintech	60300-1-Ig	WB：1:1000	https://www.ptgcn.com/Products/PTEN-Antibody-60300-1-Ig.htm
SOCS1	Mouse Polyclonal	Bioss	PA1074	WB：1:1000	http://www.boster.com.cn/product/anti-socs1-antibody_pa1074.html
STAT1	Mouse monoclonal	Santa Cruz	SC-464	WB：1:500	https://www.scbt.com/p/stat1-antibody-c-136?requestFrom=search
PD-L1	Rabbit monoclonal	Cell Signaling Technology	13684S	WB：1：1000，IHC:1:50	https://www.cellsignal.cn/products/primary-antibodies/pd-l1-e1l3n-xp-rabbit-mab/13684?site-search-type=Products&N=4294956287&Ntt=pd-l1&fromPage=plp
CD206	Mouse monoclonal	eBioscience	12-2069-42	Flow Cyt：1:80 5ul(0.06ug)/test	https://www.thermofisher.cn/cn/zh/antibody/product/CD206-MMR-Antibody-clone-19-2-Monoclonal/12-2069-42
