# Supplementary material for: Colorectal Cancer‐Derived Small Extracellular Vesicles Promote Tumor Immune Evasion by Upregulating PD‐L1 Expression in Tumor‐Associated Macrophages
Source: Adv Sci (Weinh). 2022 Jan 17;9(9):2102620. doi: 10.1002/advs.202102620 (PMC8948581; doi:10.1002/advs.202102620)
Supplement: Supplementary file 5 — Supporting Information [file ADVS-9-2102620-s004.xlsx]

## Sheet: Sheet1
	CCC-exo	NCM460-exo	SW480-exo	SW620-exo	LoVo-exo	HCT116-exo
hsa-let-7a-5p	13553	0	25221	52803	19853	7023
hsa-let-7c-5p	795	0	835	1068	740	254
hsa-let-7e-5p	149	0	9022	635	437	4316
hsa-let-7f-5p	80310	30192	35536	81798	113719	11246
hsa-let-7g-5p	90476	0	393610	360134	127747	136953
hsa-let-7i-5p	59824	39419	174220	775258	254142	111878
hsa-miR-100-5p	5705	0	59450	91143	44993	31832
hsa-miR-101-3p	7597	10228	11577	7569	1066	1686
hsa-miR-101-5p	0	0	0	0	26	165
hsa-miR-103a-5p	1	0	0	0	41	2820
hsa-miR-103a-3p	11525	7255	9546	6281	6538	2820
hsa-miR-105-5p	0	0	0	0	3	0
hsa-miR-106a-5p	2600	0	13033	4820	5285	126
hsa-miR-106b-5p	0	0	2051	371	7905	826
hsa-miR-107	0	0	1925	1042	4923	282
hsa-miR-10a-5p	124066	16108	86248	29069	56533	10884
hsa-miR-10b-5p	0	0	42369	46765	39240	4152
hsa-miR-122-5p	2732	0	849	0	14	0
hsa-miR-1229-3p	0	0	0	0	33	0
hsa-miR-1229-5p	0	0	0	0	2	8
hsa-miR-1234-3p	4	0	0	0	8	0
hsa-miR-1246	0	0	7941	24137	2129	70442
hsa-miR-1247-3p	16	0	0	0	826	0
hsa-miR-1247-5p	129	0	0	0	572	66
hsa-miR-1248	9	0	0	0	253	1374
hsa-miR-1249-5p	0	0	0	0	5	71
hsa-miR-1250-5p	14	0	0	0	12	0
hsa-miR-1252-5p	4	0	0	0	2	83
hsa-miR-1254	18	0	0	0	124	0
hsa-miR-1255a	17	0	0	0	44	172
hsa-miR-125a-5p	6	0	592	366	211	203
hsa-miR-125b-5p	252	0	0	0	3090	2844
hsa-miR-1260b	1	0	0	0	12	157
hsa-miR-1262	305	0	0	0	71	57
hsa-miR-1266-5p	34	0	0	0	132	60
hsa-miR-1278	296	159	0	0	130	29
hsa-miR-128-5p	0	0	0	0	41	53
hsa-miR-1284	24	452	0	0	4	0
hsa-miR-1286	15	0	0	0	45	66
hsa-miR-1287-5p	57	0	0	0	1421	499
hsa-miR-1288-5p	0	0	0	0	0	0
hsa-miR-1291	143	96	0	0	31	0
hsa-miR-1292-5p	101	0	0	0	169	74
hsa-miR-1294	19	0	0	0	26	22
hsa-miR-1295a	5	0	0	0	1	51
hsa-miR-129-5p	446	825	0	0	61	0
hsa-miR-1296-5p	137	0	0	0	400	978
hsa-miR-1301-5p	0	0	0	0	0	381
hsa-miR-1304-5p	71	0	0	0	25	786
hsa-miR-1306-5p	5	0	0	0	93	11
hsa-miR-1307-5p	3296	0	0	0	283	820
hsa-miR-130a-5p	0	0	0	0	0	269
hsa-miR-130b-5p	177	0	0	0	1566	384
hsa-miR-132-5p	151	0	0	0	563	1004
hsa-miR-135b-5p	382	36	2149	3965	149	1340
hsa-miR-138-5p	8	0	951	0	99	0
hsa-miR-139-5p	0	0	0	294	87	528
hsa-miR-1-3p	9	0	1311	0	2	8
hsa-miR-140-5p	0	0	0	774	1521	1010
hsa-miR-141-5p	0	0	0	49	1899	299
hsa-miR-142-5p	38	0	0	0	28	45
hsa-miR-143-5p	0	0	0	0	2	526
hsa-miR-145-5p	3	0	0	0	1	51
hsa-miR-1468-5p	45	0	0	0	31	17
hsa-miR-146a-5p	3631	0	144497	152631	35463	166
hsa-miR-146b-5p	8668	0	11595	23625	4725	2433
hsa-miR-147a	0	0	0	0	154	0
hsa-miR-148a-3p	614157	39416	8679030	1267229	1234136	6078
hsa-miR-148a-5p	398	655	1869	6351	10042	3078
hsa-miR-148b-5p	64	0	0	0	657	2035
hsa-miR-149-5p	282	0	1664	0	2060	149
hsa-miR-150-5p	1	0	0	0	2	0
hsa-miR-151b	1	0	0	0	2	653
hsa-miR-152-5p	0	0	0	0	57	341
hsa-miR-155-5p	5175	3652	0	0	865	0
hsa-miR-15a-5p	36	0	0	0	682	132
hsa-miR-15b-5p	432	0	632	1357	1474	926
hsa-miR-16-5p	0	0	29823	22958	8470	1413
hsa-miR-17-5p	0	0	1033	2627	4709	1482
hsa-miR-181a-5p	0	0	4005	6764	2364	2209
hsa-miR-181b-5p	0	0	4304	6285	6657	1661
hsa-miR-181c-5p	7	0	0	0	120	114
hsa-miR-181d-5p	0	0	336	2905	823	634
hsa-miR-182-5p	968	1211	2191	5261	7697	3417
hsa-miR-183-5p	3511	4582	5955	8151	3240	3473
hsa-miR-184	0	0	0	111	11	22
hsa-miR-185-5p	1099	785	554	1266	130	671
hsa-miR-186-5p	0	0	1529	1330	1297	1145
hsa-miR-187-3p	9	0	0	0	6	51
hsa-miR-187-5p	0	0	0	0	0	51
hsa-miR-188-5p	3	0	0	0	66	57
hsa-miR-18a-5p	88	0	0	0	181	439
hsa-miR-18b-5p	0	0	0	0	25	20
hsa-miR-1908-5p	82	0	0	0	47	25
hsa-miR-190a-5p	6	0	0	0	706	0
hsa-miR-190b	19	0	0	0	9	11
hsa-miR-1914-5p	3	0	0	0	10	25
hsa-miR-191-5p	35214	13250	4319	19675	88676	3074
hsa-miR-192-5p	5124	0	87128	112033	552680	2338
hsa-miR-193a-5p	0	0	0	321	340	48
hsa-miR-193b-3p	0	0	1551	345	1795	0
hsa-miR-193b-5p	0	0	0	520	131	151
hsa-miR-194-5p	3322	692	744	2411	8870	705
hsa-miR-195-5p	0	0	0	9	44	60
hsa-miR-196a-5p	2382	0	9923	2131	1563	343
hsa-miR-196b-5p	1258	0	1989	1782	2647	424
hsa-miR-1972	0	0	0	0	0	0
hsa-miR-197-5p	8	0	0	0	14	242
hsa-miR-199a-5p	2	0	0	0	6	616
hsa-miR-199b-5p	8	0	0	0	213	616
hsa-miR-19a-5p	0	0	0	0	3	496
hsa-miR-19b-1-5p	6	0	0	2511	103	218
hsa-miR-19b-2-5p	0	0	0	0	4	217
hsa-miR-200a-5p	1553	0	9352	98172	8354	20836
hsa-miR-200b-5p	2545	0	0	0	1709	3006
hsa-miR-200c-5p	13	0	0	0	490	7444
hsa-miR-202-5p	5	0	0	0	0	0
hsa-miR-203a-5p	1	0	0	0	44	17935
hsa-miR-203b-5p	0	0	0	0	1	559
hsa-miR-204-5p	596	1215	0	0	2	0
hsa-miR-205-5p	28	18823	0	0	84	11
hsa-miR-20a-5p	6841	9352	25645	52271	49956	2833
hsa-miR-20b-5p	55	0	0	0	622	117
hsa-miR-210-5p	7	0	0	0	105	157
hsa-miR-2110	1190	657	0	0	339	0
hsa-miR-214-5p	0	0	392	851	352	1055
hsa-miR-215-5p	0	0	1824	1230	2528	117
hsa-miR-21-5p	94788	109097	3316272	6773073	1471099	1377445
hsa-miR-218-5p	253	569	528	624	0	9
hsa-miR-219a-5p	2	0	0	0	29	94
hsa-miR-219b-5p	0	0	0	0	6	17
hsa-miR-221-5p	0	0	0	1382	2879	4067
hsa-miR-222-5p	0	0	0	64	109	2944
hsa-miR-223-3p	0	0	0	328	364	965
hsa-miR-224-5p	254	3525	5082	3746	4853	938
hsa-miR-22-5p	0	0	839	1343	2266	4605
hsa-miR-2276-5p	0	0	0	0	6	31
hsa-miR-2277-5p	3	0	0	0	67	63
hsa-miR-2278	3	0	0	0	52	45
hsa-miR-2355-5p	0	0	0	0	6	46
hsa-miR-23a-5p	45	0	0	0	67	1542
hsa-miR-23b-5p	82	0	0	0	75	2015
hsa-miR-24-5p	16	0	0	0	97	385
hsa-miR-24-3p	1701	105	2775	2120	3035	3853
hsa-miR-25-5p	90	0	0	0	2192	5290
hsa-miR-26a-5p	37185	0	34294	10736	70115	55155
hsa-miR-26b-5p	0	857	1491	4689	7427	1338
hsa-miR-27a-5p	30	0	0	0	3241	4062
hsa-miR-27b-5p	10	0	0	0	1401	595
hsa-miR-28-5p	245	0	0	0	2118	3616
hsa-miR-296-5p	0	0	0	0	1	20
hsa-miR-29a-5p	20	0	0	0	314	513
hsa-miR-29b-1-5p	13	0	0	0	356	321
hsa-miR-29b-2-5p	3	0	0	0	47	322
hsa-miR-29c-5p	8	0	0	0	271	224
hsa-miR-301a-5p	2	0	0	0	44	49
hsa-miR-301b-5p	0	0	0	0	5	89
hsa-miR-3074-5p	9	0	0	0	59	14
hsa-miR-30a-5p	30	365	2480	3625	8707	215
hsa-miR-30b-5p	435	0	1465	0	5669	4247
hsa-miR-30c-5p	420	0	5504	0	11601	4827
hsa-miR-30d-5p	10443	9672	40735	12523	8561	26329
hsa-miR-30e-5p	0	0	1452	973	3390	744
hsa-miR-3127-5p	58	0	0	0	52	32
hsa-miR-3128	49	0	0	0	11	0
hsa-miR-3130-5p	2	0	0	0	33	29
hsa-miR-3131	142	0	0	0	127	0
hsa-miR-3140-5p	0	0	0	0	2	23
hsa-miR-3143	33	0	0	0	4	26
hsa-miR-3150a-5p	15	0	0	0	14	11
hsa-miR-3158-5p	0	0	0	0	3	921
hsa-miR-31-5p	3955	0	0	3526	20233	2779
hsa-miR-3170	9	0	0	0	12	11
hsa-miR-3173-5p	7	0	0	0	53	0
hsa-miR-3176	20	0	0	0	223	201
hsa-miR-3177-5p	0	0	0	0	1	118
hsa-miR-3187-5p	3	0	0	0	11	178
hsa-miR-3200-5p	5	0	0	0	27	38
hsa-miR-320a	4822	1254	12194	10741	3275	3296
hsa-miR-320b	3521	0	2404	3637	2740	996
hsa-miR-320c	625	1025	1057	2181	473	608
hsa-miR-320d	0	0	920	2278	36	307
hsa-miR-320e	38	0	0	0	0	330
hsa-miR-324-5p	14	0	0	0	684	425
hsa-miR-32-5p	214	0	0	0	925	114
hsa-miR-326	86	0	0	0	432	356
hsa-miR-328-5p	0	0	0	0	0	129
hsa-miR-330-5p	55	0	0	0	481	120
hsa-miR-331-5p	208	0	0	0	195	253
hsa-miR-335-5p	514	0	1706	2752	792	634
hsa-miR-338-5p	469	962	0	0	30	0
hsa-miR-339-5p	46	0	0	0	2961	769
hsa-miR-33a-5p	13	0	0	0	267	0
hsa-miR-33b-5p	0	0	0	0	29	3
hsa-miR-340-5p	1007	0	697	0	7343	3082
hsa-miR-342-5p	0	0	0	0	0	485
hsa-miR-345-5p	4622	711	901	364	384	844
hsa-miR-34a-5p	141	0	0	0	613	921
hsa-miR-34c-5p	4	0	0	0	274	14
hsa-miR-3605-5p	72	0	0	0	9	0
hsa-miR-3611	1	0	0	0	36	0
hsa-miR-3613-5p	40	0	0	0	140	0
hsa-miR-3614-5p	77	0	0	0	59	0
hsa-miR-3615	403	0	709	963	6245	1406
hsa-miR-361-5p	2011	1634	3301	995	760	271
hsa-miR-3617-5p	0	0	0	0	3	23
hsa-miR-362-5p	0	0	0	0	1580	63
hsa-miR-363-5p	6	0	0	0	8	14
hsa-miR-3656	25	0	0	0	5	0
hsa-miR-3659	6	0	0	0	0	26
hsa-miR-365a-5p	97	0	0	0	172	49
hsa-miR-365b-5p	11	0	0	0	11	49
hsa-miR-3661	37	0	0	0	49	0
hsa-miR-3679-5p	171	0	0	0	66	37
hsa-miR-3691-5p	37	0	0	0	26	43
hsa-miR-374a-5p	303	0	0	0	811	148
hsa-miR-374b-5p	0	690	3487	322	2396	2890
hsa-miR-374c-5p	21	0	0	0	37	11
hsa-miR-375	32654	10523	3811	26355	13477	2230
hsa-miR-378a-5p	60	0	0	0	1865	3583
hsa-miR-378b	0	0	0	3	43	0
hsa-miR-378c	0	0	4168	797	2913	3148
hsa-miR-378d	0	0	0	51	225	0
hsa-miR-378e	0	0	0	13	138	63
hsa-miR-378f	0	0	615	136	587	0
hsa-miR-378h	0	0	0	5	88	0
hsa-miR-378i	9624	0	65042	7659	24423	0
hsa-miR-3909	50	0	0	0	31	37
hsa-miR-3913-5p	45	0	0	0	42	14
hsa-miR-3928-5p	0	0	0	0	6	123
hsa-miR-3934-5p	5	0	0	0	36	333
hsa-miR-3944-5p	9	0	0	0	14	66
hsa-miR-409-5p	1	0	0	0	1	52
hsa-miR-410-5p	0	0	0	0	0	11
hsa-miR-411-5p	7	0	0	0	2	43
hsa-miR-412-5p	214	0	0	0	0	0
hsa-miR-423-5p	10628	18507	62808	288789	14590	28180
hsa-miR-424-5p	0	0	2781	24	86	11
hsa-miR-429	17991	698	19029	15821	15221	7057
hsa-miR-4473	77	0	0	0	166	34
hsa-miR-4488	39	0	0	0	29	1768
hsa-miR-449c-5p	48	0	0	0	58	115
hsa-miR-450a-5p	99	0	121	368	230	77
hsa-miR-450b-5p	341	438	902	590	174	103
hsa-miR-4516	15	0	0	0	0	399
hsa-miR-452-5p	452	0	0	0	5921	238
hsa-miR-454-5p	16	0	0	0	66	258
hsa-miR-455-5p	0	0	1067	1593	2689	976
hsa-miR-4652-5p	52	0	0	0	11	20
hsa-miR-4721	132	0	0	0	5	40
hsa-miR-4787-3p	13	0	0	0	21	230
hsa-miR-483-5p	0	0	0	1351	162	155
hsa-miR-484	0	0	4052	1126	4063	2152
hsa-miR-486-5p	0	0	1316	5818	4822	278
hsa-miR-499a-5p	64	0	300	412	27	66
hsa-miR-500a-5p	5	0	0	0	188	614
hsa-miR-5010-3p	6	0	0	0	177	49
hsa-miR-501-5p	3	0	0	0	291	471
hsa-miR-502-5p	0	0	0	0	64	313
hsa-miR-503-5p	3518	0	15553	8528	223	192
hsa-miR-505-5p	29	0	0	0	25	488
hsa-miR-509-3-5p	66	0	4539	0	21	0
hsa-miR-5094	33	0	0	0	16	34
hsa-miR-516b-5p	3	0	3578	0	19	0
hsa-miR-517a-3p	1	0	706	0	51	0
hsa-miR-532-5p	20682	9634	56270	10631	7349	5062
hsa-miR-549a	1073	0	0	0	119	95
hsa-miR-550a-3-5p	138	0	0	0	190	72
hsa-miR-552-5p	79	0	0	0	176	0
hsa-miR-556-5p	1	0	0	0	113	49
hsa-miR-561-5p	9	0	0	0	142	115
hsa-miR-574-5p	50	0	0	0	61	901
hsa-miR-576-5p	139	0	0	0	224	525
hsa-miR-577	123	0	0	0	111	462
hsa-miR-579-5p	5	0	0	0	118	77
hsa-miR-582-5p	120	0	0	0	1035	0
hsa-miR-584-5p	6133	1058	4661	2504	1141	1874
hsa-miR-589-5p	6640	3650	439	632	115	804
hsa-miR-615-5p	6	0	0	0	13	594
hsa-miR-624-5p	14	0	0	0	28	86
hsa-miR-625-5p	168	0	0	0	200	488
hsa-miR-627-5p	2	0	0	0	61	29
hsa-miR-628-5p	0	0	0	16	103	49
hsa-miR-629-5p	0	0	174076	29677	9538	2772
hsa-miR-641	13	0	0	0	100	333
hsa-miR-642a-5p	2	0	0	0	11	52
hsa-miR-643	8	0	0	0	6	72
hsa-miR-6501-5p	3	0	0	0	143	29
hsa-miR-651-5p	246	0	0	0	405	864
hsa-miR-652-5p	0	0	0	0	85	1664
hsa-miR-653-5p	5	0	0	0	22	23
hsa-miR-659-5p	9	0	0	0	64	0
hsa-miR-660-5p	523	0	4879	5682	1177	1630
hsa-miR-664a-5p	53	0	0	0	40	0
hsa-miR-671-5p	24	0	0	0	1799	126
hsa-miR-676-3p	136	0	0	0	34	52
hsa-miR-7108-5p	4	0	0	0	4	161
hsa-miR-7-5p	13937	0	47786	21229	23968	10173
hsa-miR-760	551	0	0	0	217	221
hsa-miR-766-5p	24	0	0	0	0	155
hsa-miR-769-5p	3028	0	8155	9625	8272	2548
hsa-miR-7704	407	0	0	0	31	238
hsa-miR-7706	786	0	0	0	1075	187
hsa-miR-7974	0	0	0	0	4605	11
hsa-miR-7976	133	0	0	0	408	118
hsa-miR-877-5p	593	0	0	0	531	1182
hsa-miR-92a-5p	22	0	621	362	1018	5848
hsa-miR-92a-3p	0	0	36828	62482	25115	75688
hsa-miR-92b-5p	471	0	0	0	355	8420
hsa-miR-935	112	0	0	0	287	307
hsa-miR-93-5p	2125	0	61566	83638	41800	31552
hsa-miR-940	23	0	0	0	92	169
hsa-miR-942-5p	51	0	0	0	422	161
hsa-miR-95-5p	0	0	0	0	1	263
hsa-miR-9-5p	1625	2928	2176	5254	4492	9229
hsa-miR-96-5p	1640	0	20764	7213	12880	3360
hsa-miR-98-5p	2657	0	8217	9324	7335	6368
hsa-miR-99a-5p	230	0	252	6136	838	829
hsa-miR-99b-5p	355	0	25927	0	373	0
